# Supplementary material for: Accuracy of Emergency Physician-Performed Echocardiography for Diastolic Dysfunction in Suspected Acute Heart Failure: A Systematic Review and Meta-Analysis
Source: J Clin Med. 2025 Oct 30;14(21):7726. doi: 10.3390/jcm14217726 (PMC12608506; doi:10.3390/jcm14217726)
Supplement: Supplementary file 1 [file jcm-14-07726-s001.zip]

Archive with 4 entries (4 files):
- Supplementary File S1, PRISMA-DTA checklist.pdf
- Supplementary File S2, PRISMA-DTA for abstract checklist.pdf
- Supplementary File S3, keywords and search strategy.pdf
- Supplementary File S4, Full text screen studies excluded in the systematic review.pdf
